# Supplementary material for: Seasonal Variation in Public Interest in Gout: Longitudinal Infodemiology Study Using Google Trends (2014–2024)
Source: J Med Internet Res. 2025 Aug 27;27:e75415. doi: 10.2196/75415 (PMC12387374; doi:10.2196/75415)
Supplement: Multimedia Appendix 1 [file jmir-v27-e75415-s001.xlsx]

## Sheet: All Results
		Index	Description	Original_p	Adj_p_WithinGroup	Adj_p_PooledFDR	Bonferroni_p					Index	Description	Original_p	Adj_p_WithinGroup	Adj_p_PooledFDR	Bonferroni_p				Index	Description	Original_p	Adj_p_WithinGroup	Adj_p_PooledFDR	Bonferroni_p
	Countries	1	United Arab Emirates	0.291	0.32333	0.30988	1				US States	1	Alabama	0.00125	0.0025	0.0034201	0.24625			US/Canada Cities	1	Alberta	0.0348	0.04111	0.046011	1
		2	Argentina	0.0181	0.0385	0.026363	1					2	Alaska	0.0105	0.01117	0.016681	1				2	Anchorage AK	0.00205	0.0035143	0.0044872	0.40385
		3	Austria	0.0137	0.031387	0.020435	1					3	Arizona	0.0031	0.0039634	0.006107	0.6107				3	Atlanta GA	0.0304	0.037862	0.040874	1
		4	Australia	2.6e-06	0.000182	0.00018715	0.0005122					4	Arkansas	0.000432	0.00144	0.0017368	0.085104				4	Austin TX	0.0442	0.049091	0.056542	1
		5	Bangladesh	0.00121	0.0065	0.0034053	0.23837					5	California	0.000299	0.00115	0.0013744	0.058903				5	Boise ID	0.0615	0.065118	0.075722	1
		6	Belgium	0.00203	0.0088813	0.0044872	0.39991					6	Colorado	0.00525	0.0058333	0.0091527	1				6	Boston MA-Manchester NH	0.000191	0.0008	0.0011402	0.037627
		7	Brazil	0.178	0.22655	0.20038	1					7	Connecticut	7.45e-06	0.0003025	0.00023415	0.0014677				7	Charlotte NC	0.000184	0.0008	0.0011402	0.036248
		8	Canada	0.00272	0.009765	0.0055817	0.53584					8	Delaware	0.0022	0.0030556	0.0046602	0.4334				8	Chicago IL	0.0003	0.00083077	0.0013744	0.0591
		9	Switzerland	0.00263	0.009765	0.0054538	0.51811					9	Florida	0.00209	0.0029857	0.0045245	0.41173				9	Cincinnati OH	0.00708	0.0098031	0.01182	1
		10	Cameroon	6.83e-05	0.0015937	0.00077377	0.013455					10	Georgia	0.00185	0.002803	0.0041891	0.36445				10	Dallas-Ft. Worth TX	0.0037	0.0057913	0.0066872	0.7289
		11	China	0.0555	0.0925	0.069199	1					11	Hawaii	0.00346	0.0040233	0.0064304	0.68162				11	Denver CO	0.0018	0.00324	0.0041891	0.3546
		12	Cyprus	0.0117	0.030333	0.018293	1					12	Idaho	0.00145	0.0025	0.0036622	0.28565				12	Detroit MI	0.0354	0.04111	0.046315	1
		13	Czechia	0.0476	0.081268	0.06011	1					13	Illinois	0.00138	0.0025	0.0035771	0.27186				13	Houston TX	0.0065	0.00936	0.011039	1
		14	Denmark	0.0422	0.07385	0.054336	1					14	Indiana	0.000173	0.00115	0.0011402	0.034081				14	Indianapolis IN	0.045	0.049091	0.057194	1
		15	Algeria	0.0826	0.1257	0.099221	1					15	Iowa	0.00289	0.0039054	0.0058095	0.56933				15	Jacksonville FL	0.000611	0.0014664	0.0021494	0.12037
		16	Egypt	0.542	0.542	0.54477	1					16	Kansas	0.000807	0.0020175	0.0025928	0.15898				16	Las Vegas NV	1.75e-05	0.00063	0.00034475	0.0034475
		17	Spain	0.00687	0.020037	0.011567	1					17	Kentucky	7.07e-05	0.00088375	0.00077377	0.013928				17	Los Angeles CA	0.0136	0.018133	0.020435	1
		18	Ethiopia	0.0131	0.031387	0.020158	1					18	Louisiana	0.00318	0.0039634	0.0062026	0.62646				18	Madison WI	0.441	0.441	0.45014	1
		19	Finland	0.22	0.27018	0.24348	1					19	Maine	0.000254	0.00115	0.0013168	0.050038				19	Miami-Ft. Lauderdale FL	0.000114	0.0008	0.0010694	0.022458
		20	France	0.067	0.10659	0.081981	1					20	Maryland	0.00141	0.0025	0.0036074	0.27777				20	Minneapolis-St. Paul MN	0.0002	0.0008	0.0011588	0.0394
		21	England	0.00279	0.009765	0.0056663	0.54963					21	Massachusetts	0.000262	0.00115	0.0013234	0.051614				21	Nashville TN	0.00116	0.0024565	0.0033119	0.22852
		22	Germany	0.0324	0.058154	0.043127	1					22	Michigan	0.000658	0.0017316	0.0022349	0.12963				22	New Orleans LA	6.05e-05	0.000726	0.00077377	0.011919
		23	Ghana	0.3	0.32812	0.31774	1					23	Minnesota	0.000125	0.00115	0.0010707	0.024625				23	New York NY	0.000417	0.0010723	0.0017368	0.082149
		24	Guadeloupe	0.0571	0.092953	0.070747	1					24	Mississippi	0.00185	0.002803	0.0041891	0.36445				24	Ontario	0.00468	0.00702	0.0082318	0.92196
		25	Greece	0.000573	0.00378	0.0021494	0.11288					25	Missouri	0.00129	0.0025	0.0034608	0.25413				25	Orlando-Daytona Beach-Melbourne FL	0.000122	0.0008	0.0010707	0.024034
		26	Hong Kong	0.174	0.22556	0.197	1					26	Montana	0.0225	0.023438	0.031888	1				26	Philadelphia PA	0.000254	0.00083077	0.0013168	0.050038
		27	Hungary	0.228	0.27051	0.24815	1					27	Nebraska	0.000223	0.00115	0.0012552	0.043931				27	Phoenix AZ	0.00124	0.00248	0.0034201	0.24428
		28	Indonesia	0.0814	0.1257	0.098379	1					28	Nevada	0.0287	0.029286	0.038992	1				28	Pittsburgh PA	5.07e-05	0.000726	0.0007683	0.0099879
		29	Ireland	0.00182	0.0084933	0.0041891	0.35854					29	New Hampshire	0.0093	0.010109	0.014895	1				29	Portland OR	0.208	0.21394	0.23282	1
		30	Israel	0.0139	0.031387	0.020435	1					30	New Jersey	0.00459	0.0052159	0.0081462	0.90423				30	Québec	0.000872	0.001962	0.0026714	0.17178
		31	India	0.000377	0.0029322	0.0016145	0.074269					31	New Mexico	0.00132	0.0025	0.0034672	0.26004				31	San Antonio TX	0.000164	0.0008	0.0011402	0.032308
		32	Iraq	0.0864	0.126	0.10253	1					32	New York	0.00325	0.0039634	0.006277	0.64025				32	San Diego CA	0.00171	0.00324	0.0041589	0.33687
		33	Iran	0.486	0.49304	0.49352	1					33	North Carolina	0.000291	0.00115	0.0013744	0.057327				33	San Francisco-Oakland-San Jose CA	0.000299	0.00083077	0.0013744	0.058903
		34	Italy	0.00216	0.0088941	0.0046252	0.42552					34	North Dakota	0.000141	0.00115	0.0011347	0.027777				34	Saskatchewan	0.00344	0.0056291	0.0064304	0.67768
		35	Jamaica	0.333	0.34791	0.34346	1					35	Ohio	0.000429	0.00144	0.0017368	0.084513				35	Seattle-Tacoma WA	0.0305	0.037862	0.040874	1
		36	Jordan	0.234	0.273	0.25329	1					36	Oklahoma	0.000187	0.00115	0.0011402	0.036839				36	Washington DC (Hagerstown MD	0.00023	0.000828	0.0012586	0.04531
		37	Japan	0.224	0.27034	0.24516	1					37	Oregon	0.00303	0.0039634	0.0060294	0.59691
		38	Kenya	0.0184	0.0385	0.026458	1					38	Pennsylvania	3.44e-05	0.00057333	0.00061607	0.0067768						33	33	31	10
		39	South Korea	0.000331	0.0028963	0.001449	0.065207					39	Rhode Island	0.00345	0.0040233	0.0064304	0.67965
		40	Kuwait	0.275	0.31557	0.29604	1					40	South Carolina	0.00184	0.002803	0.0041891	0.36248
		41	Lebanon	0.213	0.26625	0.23707	1					41	South Dakota	0.223	0.223	0.24516	1
		42	Sri Lanka	0.00719	0.020132	0.011903	1					42	Tennessee	0.00065	0.0017316	0.0022349	0.12805				Index	Description	Original_p	Adj_p_WithinGroup	Adj_p_PooledFDR	Bonferroni_p
		43	Luxembourg	0.0853	0.126	0.10184	1					43	Texas	0.00175	0.002803	0.0041891	0.34475			Symptoms	1	Burning in big toe	5.49e-05	0.00023058	0.00077252	0.010815
		44	Morocco	0.000774	0.004515	0.0025413	0.15248					44	Utah	0.00201	0.0029559	0.0044872	0.39597				2	Stiff big toe	0.000605	0.0012705	0.0021494	0.11918
		45	Martinique	0.138	0.18226	0.15806	1					45	Vermont	0.000952	0.0020696	0.002758	0.18754				3	big toe joint pain	6.81e-06	4.767e-05	0.00023415	0.0013416
		46	Mexico	0.00395	0.012568	0.0070741	0.77815					46	Virginia	0.000507	0.0015844	0.0019976	0.099879				4	NSAID	0.489	0.489	0.49402	1
		47	Malaysia	0.0279	0.052316	0.038436	1					47	Washington	0.000872	0.0020341	0.0026714	0.17178				5	gout Doctor	0.000326	0.00076067	0.001449	0.064222
		48	Nigeria	0.000181	0.00188	0.0011402	0.035657					48	West Virginia	0.000895	0.0020341	0.0026714	0.17631				6	gout Diabetes	0.0073	0.01022	0.011984	1
		49	Netherlands	0.0232	0.046278	0.032646	1					49	Wisconsin	1.21e-05	0.0003025	0.00026486	0.0023837				7	gout Attack	0.000186	0.00048825	0.0011402	0.036642
		50	Norway	0.11	0.14808	0.12673	1					50	Wyoming	0.00061	0.0017316	0.0021494	0.12017				8	gout Cure	0.00171	0.0027623	0.0041589	0.33687
		51	New Zealand	0.000107	0.0018725	0.001054	0.021079														9	gout Diet	8.14e-05	0.0002442	0.00084399	0.016036
		52	Philippines	0.0037	0.012333	0.0066872	0.7289							49	49	49	9				10	gout Symptoms	0.0355	0.043853	0.046315	1
		53	Pakistan	0.0187	0.0385	0.026695	1														11	gout High Blood Pressure	0.039	0.0455	0.050546	1
		54	Poland	0.368	0.37882	0.37758	1														12	gout Treatment	2.85e-06	2.9925e-05	0.00018715	0.00056145
		55	Portugal	0.0013	0.0065	0.0034608	0.2561														13	NSAID Gout	0.000921	0.0016118	0.002708	0.18144
		56	Qatar	0.0284	0.052316	0.038853	1														14	obesity	0.0182	0.023888	0.026363	1
		57	Romania	0.284	0.32065	0.30407	1														15	Prednisone Gout	0.000816	0.0015578	0.0025928	0.16075
		58	Russia	0.108	0.14808	0.12515	1					Index	Description	Original_p	Adj_p_WithinGroup	Adj_p_PooledFDR	Bonferroni_p				16	Prednisone	0.314	0.3297	0.32903	1
		59	Sweden	0.102	0.1428	0.11961	1				Countries/Language	1	Argentina	0.00263	0.0075143	0.0054538	0.51811				17	Pain Big Toe	8.38e-08	1.7598e-06	1.6509e-05	1.6509e-05
		60	Singapore	0.000594	0.00378	0.0021494	0.11702					2	Austria	0.0531	0.066375	0.066629	1				18	Sudden Big Pain Toe	0.147	0.16247	0.16739	1
		61	Senegal	0.321	0.34569	0.33459	1					3	Brazil	0.783	0.783	0.783	1				19	sore Big Toe	0.00356	0.00534	0.0065544	0.70132
		62	Thailand	0.0058	0.017652	0.0099357	1					4	Switzerland	0.00346	0.00865	0.0064304	0.68162				20	Throbbing Toe Pain	4.4e-05	0.00023058	0.00072233	0.008668
		63	Tunisia	0.013	0.031387	0.020158	1					5	Czechia	0.0135	0.019714	0.020435	1				21	swollen Big Toe	6.98e-05	0.0002442	0.00077377	0.013751
		64	Trinidad & Tobago	0.0921	0.13157	0.10864	1					6	Denmark	0.00159	0.0053	0.0039649	0.31323
		65	Ukraine	0.0238	0.046278	0.033252	1					7	Spain	0.0132	0.019714	0.020158	1						18	18	17	8
		66	United States	0.000188	0.00188	0.0011402	0.037036					8	Finland	0.000894	0.003576	0.0026714	0.17612
		67	Vietnam	0.000144	0.00188	0.0011347	0.028368					9	France	1.09e-05	0.000109	0.00026486	0.0021473
		68	South Africa	6.5e-06	0.0002275	0.00023415	0.0012805					10	Germany	8.32e-06	0.000109	0.00023415	0.001639
		69	Zambia	0.332	0.34791	0.34346	1					11	Greece	0.105	0.11667	0.1224	1
		70	Zimbabwe	0.00821	0.022104	0.013257	1					12	Israel	0.000558	0.003495	0.0021494	0.10993
												13	Italy	0.0082	0.0164	0.013257	1
				41	36	39	7					14	Mexico	0.308	0.32421	0.32447	1
												15	Netherlands	0.000699	0.003495	0.0023339	0.1377
												16	Norway	0.00539	0.011978	0.0093143	1
												17	Poland	0.0112	0.019714	0.017651	1
												18	Portugal	0.0265	0.035333	0.036764	1
												19	Romania	0.0733	0.086235	0.089136	1
												20	Sweden	0.0138	0.019714	0.020435	1
														15	15	15	2
						Group	Number of entries	Original	Within-group FDR	Pooled FDR	Bonferroni Correction
						Countries – English	70	41	36	39	7
						Countries – Language	20	15	15	15	2
						US States	50	49	49	49	9
						US/Canada Cities	36	33	33	31	10
						Symptoms	21	18	18	17	8

## Sheet: World 
	Full Name	ISO	Population	Source	Internet Penetration Rate (%)	Source	Per capita income (USD)	Source	LAT	LONG	MESOR	AMPL	PHASE	MNTH	Adj p-val within Group
1	United Arab Emirates	AE	12500000	Global Media Insight	99	Global Media Insight	68600	CIA	24	54	77.03	1.16	3.93	7.5	0.323
2	Argentina	AR	46057866	MacroTrends	88.4	DataReportal	27100	CIA	-34	-64	43.75	3.04	4.22	6.9	0.0384
3	Austria	AT	8977139	MacroTrends	94.96	Trading Economics	65000	CIA	47.33	13.33	37.6	4.18	1	1.1	0.0314
4	Australia	AU	27309396	Australian Bureau of Statistics	94.9	DataReportal	59600	CIA	-27	133	35.9	3.81	1.53	12	0.000182
5	Bangladesh	BD	174701211	MacroTrends	44.5	DataReportal	8200	CIA	24	90	62.13	3.8	0.61	1.8	0.00648
6	Belgium	BE	11715774	MacroTrends	96.4	DataReportal	64200	CIA	50.83	4	53.93	4.52	1.32	12	0.00888
7	Brazil	BR	212600000	IBGE	86.6	Wikipedia	19000	CIA	-10	-55	42.12	1.31	1.6	11.9	0.227
8	Canada	CA	41288599	Statistics Canada	94.3	DataReportal	55900	CIA	60	-95	78.01	4.35	4.86	5.7	0.00977
9	Switzerland	CH	8851431	MacroTrends	96	World Bank	82600	CIA	47	8	57.89	12.28	2.3	10.6	0.00977
10	Cameroon	CM	29394433	MacroTrends	41.9	DataReportal	4900	CIA	6	12	34.4	7.39	5.18	5.1	0.00159
11	China	CN	1425178782	MacroTrends	78.6	Global Times	22100	CIA	35	105	20	5.66	3.4	8.5	0.0925
12	Cyprus	CY	1268467	MacroTrends	94.92	Trading Economics	53400	CIA	35	33	41.27	10.03	3.74	7.9	0.0302
13	Czechia	CZ	10735859	Worldometer	94.56	Trading Economics	49700	CIA	49.75	15.5	41.48	2.91	4.15	7.1	0.0813
14	Denmark	DK	5939695	MacroTrends	99	DataReportal	72100	CIA	56	10	36.88	7.1	2.18	10.8	0.0738
15	Algeria	DZ	46278751	MacroTrends	76.9	DataReportal	15200	CIA	28	3	42.62	1.19	3.53	8.3	0.126
16	Egypt	EG	112716598	Worldometer	71.9	World Bank	16700	CIA	27	30	56.3	1.8	3.09	9.1	0.542
17	Spain	ES	47519628	Worldometer	93.9	World Bank	47100	CIA	40	-4	38.03	5.19	4.06	7.2	0.02
18	Ethiopia	ET	126527060	Worldometer	25	World Bank	2800	CIA	8	38	37.9	6.89	5.63	4.3	0.0314
19	Finland	FI	5587442	Worldometer	94	World Bank	57100	CIA	64	26	27.5	1.17	3.38	8.6	0.27
20	France	FR	65629502	Worldometer	93	World Bank	55400	CIA	46	2	68.48	2.2	5.15	5.2	0.107
21	England	GB	56489800	Office for National Statistics	95	World Bank	54500	CIA	54	-2	70.88	5.54	4.9	5.6	0.00977
22	Germany	GE	83222442	Worldometer	94	World Bank	63600	CIA	42	43.5	39.08	1.54	3.6	8.1	0.0582
23	Ghana	GH	34121985	Worldometer	53	World Bank	6800	CIA	8	-2	63.39	2.04	5.34	4.8	0.328
24	Guadeloupe	GP	375693	Worldometer	80	World Bank	25500	INSEE via Wikipedia Wikipedia	16.25	-61.58	37.63	4.25	2.07	11	0.0929
25	Greece	GR	10341277	Worldometer	89	World Bank	36900	CIA	39	22	55.29	10.72	4.07	7.2	0.00378
26	Hong Kong	HK	7491609	Worldometer	96	World Bank	64500	CIA	22.27	114.19	77.04	2.15	4.84	5.8	0.225
27	Hungary	HU	9606259	Worldometer	92	World Bank	40500	CIA	47	20	23.64	2.18	5.8	3.9	0.271
28	Indonesia	ID	277534122	Worldometer	77	World Bank	13900	CIA	-5	120	65.03	4.22	2.3	10.6	0.126
29	Ireland	IE	5056935	Worldometer	93	World Bank	114900	CIA	53	-8	69.86	4.54	4.94	5.6	0.0085
30	Israel	IL	9364000	Worldometer	88	World Bank	48400	CIA	31.47	35.13	60.8	4.35	4.62	6.2	0.0314
31	India	IN	1428627663	Worldometer	56	World Bank	9200	CIA	20	77	75.41	3.89	4.72	6	0.00293
32	Iraq	IQ	45504560	Worldometer	75	World Bank	12700	CIA	33	44	38.77	5.7	0.36	2.3	0.126
33	Iran	IR	89172767	Worldometer	70	World Bank	15900	CIA	32	53	34.78	1.1	3.55	8.2	0.494
34	Italy	IT	58870762	Worldometer	93	World Bank	53300	CIA	42.83	12.83	22.6	2.39	3.87	7.6	0.0089
35	Jamaica	JM	2825544	Worldometer	60	World Bank	10300	CIA	18.25	-77.5	43.41	1.71	4.46	6.5	0.348
36	Jordan	JO	11337052	Worldometer	67	World Bank	9400	CIA	31	36	60.57	3.33	4.26	6.9	0.273
37	Japan	JP	123294513	Worldometer	93	World Bank	46200	CIA	36	138	65.4	2.01	4.95	5.5	0.271
38	Kenya	KE	56215221	Worldometer	29	World Bank	5700	CIA	1	38	58.68	4.06	0.09	2.8	0.0384
39	South Korea	KR	51966948	Worldometer	96	World Bank	50600	CIA	37	127.5	71.17	7.31	4.65	6.1	0.00289
40	Kuwait	KW	4310108	Worldometer	99	World Bank	46500	CIA	29.5	45.75	61.09	2.03	3.88	7.6	0.316
41	Lebanon	LB	5353930	Worldometer	78	World Bank	12300	CIA	33.83	35.83	63.04	1.62	2.56	10.1	0.267
42	Sri Lanka	LK	21893579	Worldometer	50	World Bank	13000	CIA	7	81	42.98	4.09	1.29	1	0.0201
43	Luxembourg	LU	660809	Worldometer	97	World Bank	132800	CIA	49.75	6.17	55.1	4.79	1.29	1	0.126
44	Morocco	MA	37840044	Worldometer	84	World Bank	8900	CIA	32	-5	51.94	3.46	2.77	9.7	0.00451
45	Martinique	MQ	364508	Worldometer	80	World Bank	29000	CEIC regional accounts CEIC Data	14.67	-61	46.57	3.13	1.82	11.5	0.182
46	Mexico	MX	129875529	Worldometer	75	World Bank	22100	CIA	23	-102	36.45	3.34	0.38	2.3	0.0126
47	Malaysia	MY	34308525	Worldometer	91	World Bank	32800	CIA	2.5	112.5	83.01	1.66	1.32	12	0.0523
48	Nigeria	NG	223804632	Worldometer	36	World Bank	5600	CIA	10	8	52.33	4.11	4.85	5.7	0.00188
49	Netherlands	NL	17618299	Worldometer	96	World Bank	71400	CIA	52.5	5.75	43.33	1.95	3.94	7.5	0.0462
50	Norway	NO	5474360	Worldometer	99	World Bank	90500	CIA	62	10	43.67	1.79	3.56	8.2	0.149
51	New Zealand	NZ	5122600	Worldometer	94	World Bank	48800	CIA	-41	174	57.61	5.79	1.61	11.9	0.00188
52	Philippines	PH	117337368	Worldometer	73	World Bank	9900	CIA	13	122	68.32	2.71	4.65	6.1	0.0123
53	Pakistan	PK	240485658	Worldometer	36	World Bank	5400	CIA	30	70	64.07	4.87	4.24	6.9	0.0384
54	Poland	PL	36947816	Worldometer	92	World Bank	44400	CIA	52	20	28.4	0.67	5.37	4.7	0.379
55	Portugal	PT	10425292	PopulationPyramid.net	88	World Bank	41800	CIA	39.5	-8	40.97	7.88	4.09	7.2	0.00648
56	Qatar	QA	3100582	World Population Review	99	World Bank	116200	CIA	25.5	51.25	62.04	3.56	4.08	7.2	0.0523
57	Romania	RO	19015087	PopulationPyramid.net	89	World Bank	40700	CIA	46	25	47.31	1.35	6.03	3.5	0.321
58	Russia	RU	143957079	MacroTrends	85	World Bank	39800	CIA	60	100	53.45	3.75	6.17	3.2	0.149
59	Sweden	SE	10673669	Macrotrends	98.1	Oberlo	63100	CIA	62	15	38.94	1.28	3.38	8.6	0.142
60	Singapore	SG	6052709	Macrotrends	95.8	DataReportal	127500	CIA	1.37	103.8	78.76	2.34	4.43	6.5	0.00378
61	Senegal	SN	18501984	Worldometer	60.6	DataReportal	4300	CIA	14	-14	26.47	1.23	5.29	4.9	0.345
62	Thailand	TH	71885799	Macrotrends	91.2	DataReportal	21100	CIA	15	100	55.77	3.39	2.84	9.6	0.0177
63	Tunisia	TN	12564689	Macrotrends	84.9	DataReportal	12600	CIA	34	9	54.31	2.91	1.95	11.3	0.0314
64	Trinidad & Tobago	TT	1538200	Macrotrends	84.7	DataReportal	31700	CIA	10.69	-61.22	51.99	2.52	6.08	3.4	0.132
65	Ukraine	UA	37937821	Macrotrends	79.2	DataReportal	15900	CIA	49	32	36.27	6.2	0.18	2.7	0.0462
66	United States	US	341814420	Macrotrends	97.1	DataReportal	74600	CIA	38	-97	82.65	5.58	4.71	6	0.00188
67	Vietnam	VN	100987686	Worldometer	78.8	DataReportal	13500	CIA	16.17	107.83	53.91	7.16	3.95	7.5	0.00188
68	South Africa	ZA	63000000	Stats SA	74.7	Freedom House	13700	CIA	-29	24	73.99	9.14	1.31	12	0.000227
69	Zambia	ZM	21134695	Macrotrends	33	DataReportal	3700	CIA	-15	30	41.98	2.95	0.91	1.3	0.348
70	Zimbabwe	ZW	17020321	Macrotrends	38.4	DataReportal	3400	CIA	-20	30	54.6	8.07	1.04	1	0.0221
	avg		9.34744e+07		80.1749		38950
	median		2.83519e+07		88.2		34850
	min		364508		25		2800
	max		1428627663		99		132800

## Sheet:  World language specific
	Full Name	ISO	Keyword	MESOR	AMPL	PHASE	MNTH	pFDR-Language		Keyword	MESOR	AMPL	PHASE	MNTH	pFDR-English	flag
1	Argentina	AR	gout	69.65	2.72	2.3	10.6	0.00752		gota	43.75	3.04	4.22	6.9	0.0384	1
2	Austria	AT	gout	45.98	4.5	2.04	11.1	0.0664		gicht	37.6	4.18	1	1.1	0.0314	1
3	Brazil	BR	gout	64.41	0.27	1.08	1	0.783		gota	42.12	1.31	1.6	11.9	0.227	0
4	Switzerland	CH	gout	75.43	4.41	5.61	4.3	0.00864		gicht	57.89	12.28	2.3	10.6	0.00977	1
5	Czechia	CZ	gout	82.25	7.68	0.3	2.4	0.0198		dna	41.48	2.91	4.15	7.1	0.0813	0
6	Denmark	DK	gout	78.35	6.36	5.22	5	0.0053		urinsyregigt	36.88	7.1	2.18	10.8	0.0738	0
7	Spain	ES	gout	38.27	5.09	4.12	7.1	0.0198		gota	38.03	5.19	4.06	7.2	0.02	1
8	Finland	FI	gout	59.54	3.46	4.48	6.4	0.00358		kihti	27.5	1.17	3.38	8.6	0.27	0
9	France	FR	gout	60.71	6.02	5.21	5.1	0.000109		gout	68.48	2.2	5.15	5.2	0.107	0
10	Germany	GE	gout	71.17	6.44	5.58	4.3	0.000109		gicht	39.08	1.54	3.6	8.1	0.0582	0
11	Greece	GR	gout	8.73	1.05	5.51	4.5	0.116		ποδαγρα	55.29	10.72	4.07	7.2	0.00378	1
12	Israel	IL	gout	61.75	12.2	3.87	7.6	0.000558		גאוט	60.8	4.35	4.62	6.2	0.0314	1
13	Italy	IT	gout	74.01	4.53	4.96	5.5	0.0164		gotta	22.6	2.39	3.87	7.6	0.0089	1
14	Mexico	MX	gout	68.65	1.9	5.59	4.3	0.324		gota	36.45	3.34	0.38	2.3	0.0126	1
15	Netherlands	NL	gout	63.82	7.48	4.94	5.6	0.00349		jicht	43.33	1.95	3.94	7.5	0.0462	1
16	Norway	NO	gout	67.12	4.4	4.65	6.1	0.012		urinsyregikt	43.67	1.79	3.56	8.2	0.149	0
17	Poland	PL	gout	75.28	4.48	5.37	4.7	0.0198		dna moczanowa	28.4	0.67	5.37	4.7	0.379	0
18	Portugal	PT	gout	60.09	5.1	4.99	5.5	0.0353		gota	40.97	7.88	4.09	7.2	0.00648	1
19	Romania	RO	gout	40.18	2.68	5.15	5.2	0.0862		gută	47.31	1.35	6.03	3.5	0.321	0
20	Sweden	SE	gout	72.95	4.09	4.78	5.9	0.0198		gikt	38.94	1.28	3.38	8.6	0.142	0
																10

## Sheet: US states
###	Full Name	ISO	LAT	LONG	MESOR	AMPL	PHASE	MNTH	pFDR
1	Alabama	AL	32.81	-86.79	83.6	4.01	4.95	5.5	0.0112
2	Alaska	AK	61.37	-152.4	63.03	3.52	3.97	7.4	0.00251
3	Arizona	AZ	33.73	-111.43	83.51	2.73	5.32	4.8	0.00144
4	Arkansas	AR	34.97	-92.37	73.65	3.93	4.67	6.1	0.00397
5	California	CA	36.12	-119.68	76.83	4.82	4.53	6.3	0.00115
6	Colorado	CO	39.06	-105.31	79.84	4.65	4.9	5.6	0.00583
7	Connecticut	CT	41.6	-72.76	76.84	8.43	4.51	6.4	0.000302
8	Delaware	DE	39.32	-75.51	71.38	5.23	4.56	6.3	0.00306
9	Florida	FL	27.77	-81.69	82.87	2.41	5.81	3.9	0.00299
10	Georgia	GA	33.04	-83.64	82.69	4.26	4.74	5.9	0.0028
11	Hawaii	HI	21.09	-157.5	76	2.79	4.26	6.9	0.00402
12	Idaho	ID	44.24	-114.48	68.76	4.8	4.7	6	0.00251
13	Illinois	IL	40.35	-88.99	81.65	5.38	4.81	5.8	0.00115
14	Indiana	IN	39.85	-86.26	82.37	5.7	4.81	5.8	0.00391
15	Iowa	IA	42.01	-93.21	71.34	5.85	4.66	6.1	0.00251
16	Kansas	KS	38.53	-96.73	79.03	5.18	5.08	5.3	0.00202
17	Kentucky	KY	37.67	-84.67	81.1	5.06	4.85	5.7	0.000884
18	Louisiana	LA	30.98	-91.96	80.3	3.67	5	5.4	0.00397
19	Maine	ME	44.69	-69.38	71.03	7.51	4.57	6.3	0.00115
20	Maryland	MD	39.06	-76.8	79.46	4.19	4.71	6	0.00251
21	Massachusetts	MA	42.23	-71.53	78.77	8.78	4.44	6.5	0.00115
22	Michigan	MI	43.33	-84.54	78.27	6.57	4.71	6	0.00173
23	Minnesota	MN	45.69	-93.9	82.08	6.94	4.58	6.2	0.00115
24	Mississippi	MS	32.74	-89.68	76.78	3.6	5.11	5.2	0.00251
25	Missouri	MO	38.46	-92.29	83.43	4.68	4.75	5.9	0.0028
26	Montana	MT	46.92	-110.45	72.64	5.26	5.33	4.8	0.0234
27	Nebraska	NE	41.13	-98.27	77.99	3.97	4.86	5.7	0.0101
28	Nevada	NV	38.31	-117.06	79.11	3.98	4.76	5.9	0.00115
29	New Hampshire	NH	43.45	-71.56	74.51	6.35	4.4	6.6	0.00521
30	New Jersey	NJ	40.3	-74.52	74.51	6.86	4.36	6.7	0.00251
31	New Mexico	NM	34.84	-106.25	78.12	5.33	4.91	5.6	0.00397
32	New York	NY	42.17	-74.95	79.25	6.13	4.67	6.1	0.00115
33	North Carolina	NC	35.63	-79.81	81.55	5.45	4.73	6	0.00115
34	North Dakota	ND	47.53	-99.78	65.8	3.31	4.22	6.9	0.0293
35	Ohio	OH	40.39	-82.76	80.64	4.96	4.83	5.8	0.00144
36	Oklahoma	OK	35.57	-96.93	77.62	3.09	4.98	5.5	0.00115
37	Oregon	OR	44.57	-122.07	72.55	4.08	4.56	6.3	0.00397
38	Pennsylvania	PA	40.59	-77.21	80.92	6.82	4.9	5.6	0.000573
39	Rhode Island	RI	41.68	-71.51	61.77	6.59	4.91	5.6	0.00402
40	South Carolina	SC	33.86	-80.95	78	3.93	5.04	5.4	0.0028
41	South Dakota	SD	44.3	-99.44	54.51	1.81	4.42	6.5	0.223
42	Tennessee	TN	35.75	-86.69	82.58	3.57	5.04	5.4	0.00173
43	Texas	TX	31.05	-97.56	84.95	2.51	4.72	6	0.0028
44	Utah	UT	40.15	-111.86	79.66	6.28	4.78	5.9	0.00295
45	Vermont	VT	44.05	-72.71	65.7	7.6	4.46	6.5	0.00159
46	Virginia	VA	37.77	-78.17	82.63	4.12	4.74	5.9	0.00207
47	Washington	WA	47.4	-121.49	82.3	5.85	4.82	5.8	0.00204
48	West Virginia	WV	38.49	-80.95	78.9	7.54	4.9	5.6	0.000302
49	Wisconsin	WI	44.27	-89.62	79.55	6.47	4.55	6.3	0.00204
50	Wyoming	WY	42.76	-107.3	67.41	5.92	5.42	4.6	0.00173

## Sheet: US cities
###	Full Name	ISO	LAT	LONG	MESOR	AMPL	PHASE	MNTH	pFDR
1	Alberta	YEG	53.55	-113.49	81.87	5.24	4.62	6.2	0.000832
2	Anchorage AK	ANC	61.22	-149.9	60.96	3.06	4.2	7	0.0411
3	Atlanta GA	ATL	33.64	-84.43	82.12	4.28	4.7	6	0.00351
4	Austin TX	AUS	30.27	-97.74	81.38	3.01	4.6	6.2	0.0378
5	Boise ID	BOI	43.62	-116.2	65.05	3.15	4.18	7	0.0651
6	Boston MA-Manchester NH	BOS	42.37	-71.01	79.16	8.55	4.56	6.3	0.000801
7	Charlotte NC	CLT	35.21	-80.94	80	4.14	4.8	5.8	0.000801
8	Chicago IL	ORD	41.97	-87.91	79.48	4.71	4.59	6.2	0.00107
9	Cincinnati OH	CVG	39.1	-84.51	78.52	5.37	4.43	6.5	0.000832
10	Dallas-Ft. Worth TX	DFW	32.9	-97.04	83.85	3.5	4.48	6.4	0.00579
11	Denver CO	DEN	39.86	-104.67	79.66	4.68	4.62	6.2	0.0098
12	Detroit MI	DTW	42.22	-83.36	77.98	5.32	4.58	6.3	0.00324
13	Houston TX	HOU	29.99	-95.34	83.39	1.31	4.86	5.7	0.0411
14	Indianapolis IN	IND	39.77	-86.16	81.18	4.94	4.72	6	0.00937
15	Jacksonville FL	JAX	30.33	-81.66	71.37	2.49	5.21	5	0.0491
16	Las Vegas NV	LAS	36.09	-115.15	78.07	3.8	4.71	6	0.00147
17	Los Angeles CA	LAX	33.94	-118.41	78.77	5.88	4.39	6.6	0.000631
18	Madison WI	MSN	43.07	-89.4	78.81	6.71	4.39	6.6	0.000801
19	Miami-Ft. Lauderdale FL	MIA	25.8	-80.29	82.31	0.59	0.43	2.2	0.441
20	Minneapolis-St. Paul MN	MSP	44.88	-93.22	81.48	6.68	4.54	6.3	0.000801
21	Nashville TN	BNA	36.16	-86.78	82.59	2.57	5.17	5.1	0.0491
22	New Orleans LA	MSY	29.95	-90.07	72.66	4.84	4.75	5.9	0.00245
23	New York NY	NYC	40.64	-73.78	79.44	5.92	4.5	6.4	0.000727
24	Ontario	YYZ	43.65	-79.35	82.05	7.12	4.59	6.2	0.000829
25	Orlando-Daytona Beach-Melbourne FL	MCO	28.43	-81.31	82.36	2.82	5.62	4.3	0.0182
26	Philadelphia PA	PHL	39.87	-75.24	81.1	6.67	4.68	6.1	0.000801
27	Phoenix AZ	PHX	33.44	-112.01	84.66	2.74	5.43	4.6	0.000831
28	Pittsburgh PA	PIT	40.49	-80.23	80.49	6.49	5.07	5.3	0.00248
29	Portland OR	PDX	45.59	-122.6	72.77	4.03	4.51	6.4	0.00701
30	Québec	YUL	45.5	-73.57	56.22	3.46	1.23	1	0.00562
31	San Antonio TX	SAT	29.42	-98.49	77.69	1.47	3.69	8	0.214
32	San Diego CA	SAN	32.73	-117.19	76.73	4.63	4.05	7.3	0.000727
33	San Francisco-Oakland-San Jose CA	SFO	37.62	-122.38	75.48	5.48	4.43	6.5	0.000801
34	Saskatchewan	YXE	52.16	-106.67	69.55	3.4	4.95	5.5	0.0378
35	Seattle-Tacoma WA	SEA	47.45	-122.31	86.09	5.93	4.63	6.2	0.00196
36	Washington DC (Hagerstown MD	WAS	39.91	-77.04	81.03	4.84	4.58	6.3	0.00324

## Sheet: Symptoms uni vs bi modal
biM	Full Name	ISO	MESOR	AMPL	PHASE	MNTH	Pval	AIC	BIC	uniM	Full Name	ISO	MESOR	AMPL	PHASE	MNTH	Pval	AIC	BIC	Δ(BICu-BICm)	Δ(AICu-AICm)
4	NSAID	cs	48.75	0.88	6.12	3.5	0.208	-45.28	-42.86	4	NSAID	cs	48.59	0.69	6.12	3.3	0.489	-36.07	-34.61	-999	-999
18	Sudden Big Pain Toe	sp	41.37	3.47	4.97	6.7	0.087	-41.87	-39.45	18	Sudden Big Pain Toe	sp	41.17	3.24	4.96	5.5	0.147	-39.08	-37.62	-999	-999
11	gout High Blood Pressure	gh	60.15	4.03	5.52	4.9	0.0812	-24.19	-21.76	11	gout High Blood Pressure	gh	60.08	4.07	5.58	4.3	0.039	-27.96	-26.5	-999	-999
10	gout Symptoms	gg	62.18	4.75	3.41	7.6	0.0511	-24.3	-21.87	10	gout Symptoms	gg	62.05	4.51	3.43	8.4	0.0355	-27.43	-25.98	-999	-999
16	Prednisone	pp	73.69	0.67	1.36	1	0.017	-74.61	-72.18	16	Prednisone	pp	73.56	0.49	1.36	12	0.314	-56.95	-55.49	-999	-999
6	gout Diabetes	dg	75.72	3.24	5.35	4.4	0.0169	-26.73	-24.31	6	gout Diabetes	dg	75.79	3.1	5.34	4.8	0.0073	-30.22	-28.76	-4.45	-3.49
5	Gout Doctor	dd	61.94	4.65	4.71	5.9	0.00134	-42.78	-40.36	5	Gout Doctor	dd	61.95	4.57	4.71	6	0.000326	-45.91	-44.45	-4.09	-3.13
20	Throbbing Toe Pain	tp	58.56	5.42	4.43	6.4	0.000276	-44.85	-42.43	20	Throbbing Toe Pain	tp	58.55	5.38	4.44	6.5	4.4e-05	-47.84	-46.38	-3.95	-2.99
1	Burning in big toe	bb	64.06	6.49	5.06	5.4	0.000294	-34.35	-31.93	1	Burning in big toe	bb	64.24	6.39	5.05	5.4	5.49e-05	-37.09	-35.64	-3.71	-2.74
13	NSAID Gout	ng	49.11	5.02	5.06	5.1	0.00562	-41.36	-38.93	13	NSAID Gout	ng	49.31	5.42	5.08	5.3	0.000921	-43.96	-42.51	-3.58	-2.6
2	Stiff big toe	bs	60.46	6.83	3.98	7.2	0.00232	-19.55	-17.13	2	Stiff big toe	bs	61.14	6.5	4.01	7.3	0.000605	-22.09	-20.63	-3.5	-2.54
8	gout Cure	gc	70.7	5.35	4.97	6.3	0.00387	-22.12	-19.7	8	gout Cure	gc	70.7	5.41	4.99	5.5	0.00171	-23.67	-22.22	-2.52	-1.55
19	sore Big Toe	st	78.89	5.65	5.24	6.3	0.00739	-13.77	-11.34	19	sore Big Toe	st	78.37	5.88	5.17	5.1	0.00356	-14.41	-12.95	-1.61	-0.64
9	gout Diet	gd	58.94	5.99	5.09	6.3	0.000189	-47.49	-45.06	9	gout Diet	gd	58.98	6.17	5.13	5.2	8.14e-05	-46.35	-44.9	0.16	1.14
12	gout Treatment	gt	65.82	5.88	4.88	6.1	8e-06	-50.32	-47.9	12	gout Treatment	gt	65.68	5.77	4.88	5.7	2.85e-06	-48.7	-47.25	0.65	1.62
3	big toe joint pain	bt	75.64	7.24	4.32	6.2	1.3e-05	-40.36	-37.94	3	big toe joint pain	bt	75.5	7	4.32	6.7	6.81e-06	-38.1	-36.65	1.29	2.26
15	Prednisone Gout	pg	62.33	4.25	4.58	6.8	0.000248	-58.99	-56.56	15	Prednisone Gout	pg	62.25	4.27	4.59	6.2	0.000816	-52.02	-50.56	6	6.97
17	Pain Big Toe	pt	77.95	6.09	4.62	6.3	8.59e-08	-61.47	-59.04	17	Pain Big Toe	pt	77.88	6.12	4.63	6.2	8.38e-08	-53.31	-51.86	7.18	8.16
7	gout Attack	ga	72.54	6.22	4.91	6.6	5.08e-05	-35.76	-33.34	7	gout Attack	ga	72.25	6.32	4.86	5.7	0.000186	-27.5	-26.04	7.3	8.26
14	obesity	oo	59.39	8.01	0.23	3.8	0.00525	-7.63	-5.2	14	obesity	oo	56.11	8.44	0.45	2.1	0.0182	4.81	6.26	11.46	12.44
21	swollen Big Toe	ts	71.02	8.06	4.64	6.5	4.53e-06	-41.03	-38.61	21	swollen Big Toe	ts	71.17	8	4.69	6	6.98e-05	-27.58	-26.13	12.48	13.45
Ben	jamini-Hochberg corrected p-values:									Ben	jamini-Hochberg corrected p-values:									Δ(BICu-BICm)	Interpretation
###	Full Name	pFDR								###	Full Name	pFDR								>10	strong biM
1	Burning in big toe	0.000685								1	Burning in big toe	0.00023								[6 10]	moderate biM
2	Stiff big toe	0.00444								2	Stiff big toe	0.00127								[2 6]	moderate unM
3	big toe joint pain	6.82e-05								3	big toe joint pain	4.77e-05								<2	strong unM
4	NSAID	0.208								4	NSAID	0.489								-999	no variability
5	Gout Doctor	0.00281								5	Gout Doctor	0.000761
6	gout Diabetes	0.021								6	gout Diabetes	0.0102
7	gout Attack	0.000213								7	gout Attack	0.000489
8	gout Cure	0.00677								8	gout Cure	0.00277
9	gout Diet	0.000662								9	gout Diet	0.000244
10	gout Symptoms	0.0596								10	gout Symptoms	0.0438
11	gout High Blood Pressure	0.0898								11	gout High Blood Pressure	0.0455
12	gout Treatment	5.6e-05								12	gout Treatment	2.99e-05
13	NSAID Gout	0.00844								13	NSAID Gout	0.00161
14	obesity	0.00844								14	obesity	0.0239
15	Prednisone Gout	0.000685								15	Prednisone Gout	0.00156
16	Prednisone	0.021								16	Prednisone	0.33
17	Pain Big Toe	1.8e-06								17	Pain Big Toe	1.76e-06
18	Sudden Big Pain Toe	0.0913								18	Sudden Big Pain Toe	0.162
19	sore Big Toe	0.0103								19	sore Big Toe	0.00534
20	Throbbing Toe Pain	0.000685								20	Throbbing Toe Pain	0.00023
21	swollen Big Toe	4.76e-05								21	swollen Big Toe	0.000244
